# Supplementary material for: CRISPR/Cas9-engineered inducible gametocyte producer lines as a valuable tool for Plasmodium falciparum malaria transmission research
Source: Nat Commun. 2021 Aug 10;12:4806. doi: 10.1038/s41467-021-24954-4 (PMC8355313; doi:10.1038/s41467-021-24954-4)
Supplement: Supplementary file 4 — Source data file [file 41467_2021_24954_MOESM4_ESM.xlsx]

## Sheet: Fig. 1d
3D7/iGP mother line: sexual conversion rates achieved without (default) or with (induced) induction of GDV1-GFP-DD expression
Fig. 1d
3D7/iGP mother line
biol. replicate	treatment	sexual conversion	# Pfs16-positive cells	# DAPI-positive cells	sexual conversion rate (%)	mean sexual conversion rate (%)	s.d.
1	‒Shield-1	default	34	463	7.34341
2	‒Shield-1	default	13	356	3.65169
3	‒Shield-1	default	28	603	4.64345	5.21285	1.9106
1	+Shield-1 (337.5 nM)	induced	106	156	67.9487
2	+Shield-1 (337.5 nM)	induced	138	206	66.9903	67.4695	0.67771
1	+Shield-1 (675 nM)	induced	148	193	76.6839
2	+Shield-1 (675 nM)	induced	156	209	74.6411
3	+Shield-1 (675 nM)	induced	146	197	74.1117	75.1456	1.3583
1	+Shield-1 (1350 nM)	induced	224	336	66.6667
2	+Shield-1 (1350 nM)	induced	386	520	74.2308
3	+Shield-1 (1350 nM)	induced	339	512	66.2109	69.0361	4.50446

## Sheet: Fig. 2b
NF54/iGP1 and NF54/iGP2 mother lines: sexual conversion rates achieved without (default) or with (induced) induction of GDV1-GFP-(DD) expression
Fig. 2b
NF54/iGP1 mother line
biol. replicate	treatment	sexual conversion	# Pfs16-positive cells	# DAPI-positive cells	sexual conversion rate (%)	mean sexual conversion rate (%)	s.d.
1	‒Shield-1/+GlcN	default	22	435	5.05747
2	‒Shield-1/+GlcN	default	53	606	8.74587
3	‒Shield-1/+GlcN	default	48	474	10.1266	7.97664	2.62064
1	+Shield-1/‒GlcN	induced	329	473	69.556
2	+Shield-1/‒GlcN	induced	401	520	77.1154
3	+Shield-1/‒GlcN	induced	298	383	77.8068	74.8261	4.57706
NF54/iGP2 mother line
biol. replicate	treatment	sexual conversion	# Pfs16-positive cells	# DAPI-positive cells	sexual conversion rate (%)	mean sexual conversion rate (%)	s.d.
1	+GlcN	default	23	491	4.68432
2	+GlcN	default	24	463	5.18359
3	+GlcN	default	28	391	7.16113	5.67634	1.30987
1	‒GlcN	induced	208	306	67.9739
2	‒GlcN	induced	442	561	78.7879
3	‒GlcN	induced	233	308	75.6494	74.137	5.56337

## Sheet: Fig. 2d
NF54/iGP2 mother line: gametocyte parasitaemias routinely achieved after induction of sexual conversion through of GDV1-GFP overexpression
Fig. 2d
NF54/iGP2 mother line (-GlcN)
biol. replicate	day 1 of gametocytogenesis (mixed asexual and sexual rings)			day 6 of gametocytogenesis (stage III)			day 11 of gametocytogenesis (stage V)
	# infected RBCs	# total RBCs	parasitaemia (%)	# infected RBCs	# total RBCs	parasitaemia (%)	# infected RBCs	# total RBCs	parasitaemia (%)
1	203	2408	8.43023	114	2068	5.51257	102	2188	4.66179
2	206	2809	7.33357	158	2862	5.52061	127	2878	4.41279
3	118	3236	3.64648	83	3165	2.62243	68	3191	2.13099

## Sheet: Fig. 2e
NF54/iGP1 clone D8 and NF54/iGP2 clone E9: sexual conversion rates achieved without (default) or with (induced) induction of GDV1-GFP-(DD) expression
Fig. 2e
NF54/iGP1_D8
biol. replicate	treatment	sexual conversion	# Pfs16-positive cells	# DAPI-positive cells	sexual conversion rate (%)	mean sexual conversion rate (%)	s.d.
1	‒Shield-1/+GlcN	default	6	143	4.1958
2	‒Shield-1/+GlcN	default	25	257	9.72763
3	‒Shield-1/+GlcN	default	17	159	10.6918	8.20508	3.50545
1	‒Shield-1/‒GlcN	default	12	170	7.05882
2	‒Shield-1/‒GlcN	default	25	163	15.3374
3	‒Shield-1/‒GlcN	default	31	177	17.5141	13.3035	5.51644
1	+Shield-1/‒GlcN	induced	146	238	61.3445
2	+Shield-1/‒GlcN	induced	124	199	62.3116
3	+Shield-1/‒GlcN	induced	135	209	64.5933	62.7498	1.66813
NF54/iGP2_E9
biol. replicate	treatment	sexual conversion	# Pfs16-positive cells	# DAPI-positive cells	sexual conversion rate (%)	mean sexual conversion rate (%)	s.d.
1	+GlcN	default	10	172	5.81395
2	+GlcN	default	18	160	11.25
3	+GlcN	default	18	183	9.83607	8.96667	2.82038
1	‒GlcN	induced	134	174	77.0115
2	‒GlcN	induced	119	166	71.6867
3	‒GlcN	induced	132	189	69.8413	72.8465	3.72314
NF54 wt
biol. replicate	treatment	sexual conversion	# Pfs16-positive cells	# DAPI-positive cells	sexual conversion rate (%)	mean sexual conversion rate (%)	s.d.
1		default	3	207	1.44928
2		default	5	215	2.32558
3		default	5	223	2.24215	2.00567	0.483654

## Sheet: Fig. 2g
NF54/iGP2 clone E9 stage V gametocytes: female/male sex ratios as determined by α-Pfg377 IFAs
Fig. 2g
NF54/iGP2_E9
biol. replicate	treatment	day of gametocytogenesis	# Pfg377-positive cells	total # gametocytes	female/male sex ratio	mean female/male sex ratio	s.d.	p value (paired student's t test)
1	+GlcN/mFA	10	115	192	1.49351	1.68992	0.262919	0.534378
2	+GlcN/mFA	10	103	171	1.51471
3	+GlcN/mFA	10	134	199	2.06154
1	‒GlcN	10	154	201	3.2766	2.19916	0.773041
2	‒GlcN	10	122	189	1.8209
3	‒GlcN	10	117	195	1.5

## Sheet: Fig. 3a
NF54/iGP1 clone D8 and NF54/iGP2 clone E9 stage V gametocytes: results from standard membrane feeding assays (SMFAs)
Fig. 3a
mosquito infection rates and oocyst loads (SMFA replicate 1)																											combined results from SMFA replicates 1 and 2
gametocyte culture	feeding (day of gametocytogenesis)	# oocysts per mosquito (20 individual mosquitoes); SMFA replicate 1																				mosquitoes infected (%) (day 8 p.i.*)	total # oocysts	mean # oocysts/mosquito	median # oocysts/mosquito		mosquitoes infected (%) (day 8 p.i.*)	total # oocysts	mean # oocysts/mosquito	median # oocysts/mosquito
		1	2	3	4	5	6	7	8	9	10	11	12	13	14	15	16	17	18	19	20
NF54/iGP1_D8	10	6	1	21	6	7	1	13	6	4	19	12	6	2	8	6	10	21	27	11	6	100	193	9.65	6.5		97.5	281	7.025	6
NF54/iGP2_E9	10	16	18	9	15	5	8	17	6	20	19	14	11	7	14	8	2	0	3	16	0	90	208	10.4	10		92.5	337	8.425	8
NF54 wt	10	16	28	23	0	26	32	18	26	7	11	27	9	8	32	6	19	0	18	12	14	90	332	16.6	17		90	332	16.6	17
NF54/iGP1_D8	13	16	23	17	32	52	6	44	19	23	34	3	27	0	9	32	9	13	6	7	19	95	391	19.55	18		97.5	625	15.625	13
NF54/iGP2_E9	13	32	14	40	19	35	22	15	57	60	6	76	25	3	19	35	32	61	47	32	76	100	706	35.3	32		100	1761	44.025	37
NF54 wt	13	2	30	20	18	31	15	19	42	25	18	8	28	20	47	55	18	28	47	38	37	100	546	27.3	26.5		100	546	27.3	26.5
NF54/iGP1_D8	14	1	4	4	2	7	5	9	9	0	2	0	18	0	9	7	4	5	0	3	4	80	93	4.65	4		87.5	435	10.875	7.5
NF54/iGP2_E9	14	9	34	67	2	24	64	30	20	29	52	53	57	25	58	61	25	57	36	34	47	100	784	39.2	35		100	1838	45.95	47
NF54 wt	14	18	24	24	14	19	14	5	2	5	13	16	13	11	28	26	18	26	10	29	26	100	341	17.05	17		100	500	16.6667	16
*p.i. = post-infection																											*p.i. = post-infection
mosquito infection rates and oocyst loads (SMFA replicate 2)
gametocyte culture	feeding (day of gametocytogenesis)	# oocysts per mosquito (20 individual mosquitoes); SMFA replicate 2																				mosquitoes infected (%) (day 8 p.i.*)	total # oocysts	mean # oocysts/mosquito	median # oocysts/mosquito
		1	2	3	4	5	6	7	8	9	10	11	12	13	14	15	16	17	18	19	20
NF54/iGP1_D8	10	4	2	1	8	3	5	3	8	0	2	6	1	11	6	1	8	4	2	10	3	95	88	4.4	3.5
NF54/iGP2_E9	10	8	2	13	3	9	13	3	5	4	2	9	11	0	5	14	3	5	10	6	4	95	129	6.45	5
NF54 wt	10	n.a.																				n.a.	n.a.	n.a.	n.a.
NF54/iGP1_D8	13	13	1	28	14	10	7	8	22	9	20	29	8	2	5	13	11	6	9	16	3	100	234	11.7	9.5
NF54/iGP2_E9	13	34	97	14	39	101	4	5	48	118	7	46	35	71	6	85	53	116	53	80	43	100	1055	52.75	47
NF54 wt	13	n.a.																				n.a.	n.a.	n.a.	n.a.
NF54/iGP1_D8	14	36	8	14	33	3	15	12	28	45	10	33	5	8	12	40	11	5	0	14	10	95	342	17.1	12
NF54/iGP2_E9	14	54	47	98	53	36	61	127	17	57	81	25	31	54	42	59	91	3	59	18	41	100	1054	52.7	53.5
NF54 wt	14	15	26	7	19	16	3	21	14	16	22	n.a.										50	159	15.9	16
*p.i. = post-infection
n.a. = not applicable

## Sheet: Fig. 3b
NF54/iGP1 clone D8 and NF54/iGP2 clone E9 stage V gametocytes: sporozoite production
Fig. 3b
sporozoite production (from SMFA replicate 2)
gametocyte culture	feeding (day of gametocytogenesis)	total # sporozoites harvested (day 17 p.i.*)	# mosquitoes dissected	mean # sporozoites/mosquito	mean # oocysts/mosquito (day 8 p.i.*)	mean # sporozoites/oocyst
NF54/iGP1_D8	14	3406000	49	69510.2	17.1	4064.92
NF54/iGP2_E9	14	2644000	26	101692	52.7	1929.65
NF54 wt	14	913000	37	24675.7	15.9	1551.93
*p.i. = post-infection

## Sheet: Fig. S2
3D7/iGP clones: sexual conversion rates achieved without (default) or with (induced) induction of GDV1-GFP-DD expression
Fig. S2b
3D7/iGP_B9
biol. replicate	treatment	sexual conversion	# Pfs16-positive cells	# DAPI-positive cells	sexual conversion rate (%)
1	‒Shield-1	default	15	293	5.11945
1	+Shield-1 (1350 nM)	induced	159	260	61.1538
3D7/iGP_D9
biol. replicate	treatment	sexual conversion	# Pfs16-positive cells	# DAPI-positive cells	sexual conversion rate (%)	mean sexual conversion rate (%)	s.d.
1	‒Shield-1	default	12	340	3.52941
2	‒Shield-1	default	9	346	2.60116
3	‒Shield-1	default	22	466	4.72103	3.6172	1.06266
1	+Shield-1 (1350 nM)	induced	205	300	68.3333
2	+Shield-1 (1350 nM)	induced	294	393	74.8092
3	+Shield-1 (1350 nM)	induced	439	580	75.6897	72.944	4.01719
3D7/iGP_F10
biol. replicate	treatment	sexual conversion	# Pfs16-positive cells	# DAPI-positive cells	sexual conversion rate (%)	mean sexual conversion rate (%)	s.d.
1	‒Shield-1	default	7	301	2.32558
2	‒Shield-1	default	8	454	1.76211
3	‒Shield-1	default	12	248	4.83871	2.97547	1.63802
1	+Shield-1 (1350 nM)	induced	269	412	65.2913
2	+Shield-1 (1350 nM)	induced	254	365	69.589
3	+Shield-1 (1350 nM)	induced	217	309	70.2265	68.3689	2.68434

## Sheet: Fig. S5
NF54/iGP1 and NF54/iGP2 clones: sexual conversion rates achieved without (default) or with (induced) induction of GDV1-GFP-(DD) expression
Fig. S5a
NF54/iGP1_G5
biol. replicate	treatment	sexual conversion	# Pfs16-positive cells	# DAPI-positive cells	sexual conversion rate (%)
1	‒Shield-1/+GlcN	default	29	307	9.44625
1	+Shield-1/‒GlcN	induced	173	285	60.7018
NF54/iGP1_E8
biol. replicate	treatment	sexual conversion	# Pfs16-positive cells	# DAPI-positive cells	sexual conversion rate (%)
1	‒Shield-1/+GlcN	default	12	434	2.76498
1	+Shield-1/‒GlcN	induced	172	374	45.9893
NF54/iGP1_D8
biol. replicate	treatment	sexual conversion	# Pfs16-positive cells	# DAPI-positive cells	sexual conversion rate (%)
1	‒Shield-1/+GlcN	default	19	435	4.36782
1	+Shield-1/‒GlcN	induced	237	401	59.1022
NF54/iGP2_F3
biol. replicate	treatment	sexual conversion	# Pfs16-positive cells	# DAPI-positive cells	sexual conversion rate (%)
1	+GlcN	default	18	353	5.09915
1	‒GlcN	induced	192	315	60.9524
NF54/iGP2_E11
biol. replicate	treatment	sexual conversion	# Pfs16-positive cells	# DAPI-positive cells	sexual conversion rate (%)
1	+GlcN	default	25	455	5.49451
1	‒GlcN	induced	213	384	55.4688
NF54/iGP2_E9
biol. replicate	treatment	sexual conversion	# Pfs16-positive cells	# DAPI-positive cells	sexual conversion rate (%)
1	+GlcN	default	26	430	6.04651
1	‒GlcN	induced	304	476	63.8655

## Sheet: Fig. S6
NF54/iG1 clone D8 stage V gametocytes: female/male sex ratios as determined by α-Pfg377 IFAs
Fig. S6b
NF54/iGP1_D8
treatment	day of gametocytogenesis	# Pfg377-positive cells	total # gametocytes	female/male sex ratio
‒Shield-1/+GlcN/mFA	10	107	171	1.67188
+Shield-1/‒GlcN	10	104	169	1.6
NF54/iGP1 clone D8 and NF54/iGP2 clone E9 stage V gametocytes: exflagellation rates
Fig. S6c
exflagellation rates
gametocyte culture	# stage V/500 RBCs			stage V gametocytaemia (%G)			# exflag. centers/µl			# exflag. centers/µl (%G-adj.)
	day 10	day 13	day 14	day 10	day 13	day 14	day 10	day 13	day 14	day 10	day 13	day 14
NF54/iGP1_D8	15	24	30	3	4.8	6	295	920	920	98.3333	191.667	153.333
NF54/iGP2_E9	18	27	44	3.6	5.4	8.8	735	1420	1255	204.167	262.963	142.614
NF54 wt	3	13	15	0.6	2.6	3	20	465	575	33.3333	178.846	191.667
NF54/iGP1 and NF54/iGP2 mother lines stage V gametocytes: exflagellation rates
Fig. S6d
exflagellation rates
gametocyte culture	# stage V/500 RBCs			stage V gametocytaemia (%G)			# exflag. centers/µl			# exflag. centers/µl (%G-adj.)
	day 10	day 13	day 14	day 10	day 13	day 14	day 10	day 13	day 14	day 10	day 13	day 14
NF54/iGP1 mother line	14	19	40	2.8	3.8	8	310	980	515	110.714	257.895	64.375
NF54/iGP2 mother line	10	29	50	2	5.8	10	390	540	545	195	93.1034	54.5

[truncated: 1 more sheets: Fig. S7]
